# Supplementary material for: Elimination of fukutin reveals cellular and molecular pathomechanisms in muscular dystrophy-associated heart failure
Source: Nat Commun. 2019 Dec 17;10:5754. doi: 10.1038/s41467-019-13623-2 (PMC6917736; doi:10.1038/s41467-019-13623-2)
Supplement: Supplementary file 2 — Supplementary Data 1 [file 41467_2019_13623_MOESM2_ESM.xlsx]

## Sheet: Fig. 1e
Cross-sectional area (% of 6w-old floxed mice)
6w	6w	14w	14w	24w	24w	48w	48w
Floxed	cKO	Floxed	cKO	Floxed	cKO	Floxed	cKO
98.599	98.599	115.058	113.406	149.592	128.764	108.296	179.396
76.7453	66.7929	167.527	160.503	142.307	125.891	156.141	280.525
117.375	97.2655	133.03	107.312	115.221	158.313	147.15	161.58
86.1845	81.4649	182.916	141.602	59.6111	166.829	105.196	167.553
65.254	67.3061	129.828	99.7723	88.5443	133.894	123.28	267.755
106.705	114.092	134.476	133.752	113.476	174.421	94.9657	129.758
98.1888	92.5459	154.926	114.438	100.754	129.687	73.2653	219.25
124.66	134.099	102.974	78.4959	87.1078	121.89	198.198	267.137
110.091	103.524	94.1952	155.649	132.252	110.706	78.1223	179.602
67.2036	69.5634	103.8	127.556	121.992	111.732	212.252	145.927
87.0054	105.987	150.485	89.1338	114.4	85.7743	133.717	158.903
100.651	106.397	126.523	104.937	130.508	141.794	139.504	103.292
100.651	139.845	127.762	93.9882	86.0821	116.144	107.986	151.9
91.5196	71.1023	94.2981	120.842	65.4594	209.408	139.504	230.99
90.6992	81.5673	106.899	203.573	96.1368	148.976	143.017	241.598
37.1413	103.216	130.448	121.152	72.1281	152.67	118.836	337.99
121.89	91.9304	121.049	87.275	81.3625	160.57	128.55	134.907
145.796	115.221	63.003	145.631	95.829	155.235	155.211	191.239
103.729	129.893	84.5893	97.2936	115.734	155.543	149.631	280.422
100.241	81.5673	98.3263	146.663	158.108	119.017	94.1389	412.24
92.8537	114.81	199.235	123.837	181.808	114.4	128.55	198.654
90.0832	76.4375	74.7776	96.3639	158.518	103.114	90.6255	322.645
117.683	74.1801	125.593	96.2605	210.023	169.701	146.117	192.681
113.374	117.991	134.372	44.2053	90.9041	107.628	114.083	387.421
89.8783	103.319	70.646	63.003	122.505	158.313	88.5591	197.418
109.578	125.378	68.2708	125.18	65.1516	149.9	116.77	185.266
76.0273	90.3915	89.9606	94.1952	179.346	113.989	131.65	151.385
88.1341	105.063	110.617	114.645	108.039	95.7266	93.9325	243.245
120.864	131.637	117.847	110.617	117.273	92.8537	103.646	267.446
109.782	140.46	153.583	156.785	88.955	124.865	81.7387	173.938
89.673	96.3422	97.81	78.2895	142.41	114.707	118.01	209.57
95.829	78.1817	155.236	97.3966	127.122	106.499	105.093	255.5
88.6472	147.437	124.664	63.6228	248.602	191.043	124.417	159.726
123.429	113.887	163.189	146.973	100.138	123.634	100.856	129.758
33.345	119.119	151.414	144.391	224.183	135.946	129.377	266.725
58.5848	140.255	128.175	95.2278	225.619	206.228	141.777	335.827
113.271	106.397	104.317	154.926	64.3307	170.522	90.1092	222.237
107.526	99.8307	111.547	121.152	125.07	162.725	164.821	120.387
116.349	156.261	89.8571	119.086	153.696	195.044	122.763	316.775
107.628	96.9577	188.39	110.721	86.4922	143.538	127	138.821
86.5952	102.19	151.104	134.786	75.8219	163.751	129.894	220.589
118.196	77.053	89.2373	199.751	120.864	155.132	87.2155	193.814
94.5979	86.0821	115.575	167.32	166.829	151.644	100.133	132.23
85.4665	80.0284	87.6883	158.128	133.894	237.521	116.15	154.577
115.323	140.05	100.082	146.147	125.378	229.312	142.707	90.625
106.295	140.46	115.988	209.46	69.8712	176.268	129.067	101.438
86.6976	127.122	141.086	156.062	107.833	168.881	154.591	150.355
94.0848	164.161	113.716	151.311	106.192	130.918	88.9725	181.043
75.1034	119.119	83.6602	112.786	118.606	155.132	126.896	153.753
95.7266	123.531	134.786	76.5335	191.043	191.248	90.729	187.841
103.216	68.7425	150.072	77.7726	122.71	145.693	122.246	110.603
99.0098	92.5459	131.377	137.678	151.028	167.649	83.2887	111.222
91.6226	84.4402	137.574	74.7776	146.103	105.371	152.937	139.645
94.1872	84.6456	126.419	94.608	112.142	153.491	170.918	79.9148
126.096	97.3679	54.2239	174.756	81.2595	116.452	93.1057	128.111
123.018	81.5673	113.096	92.4392	134.51	69.1527	77.1921	134.495
140.666	60.6369	78.9087	62.1768	229.415	123.634	137.54	143.867
91.8274	118.504	85.2091	60.008	101.575	147.745	116.667	146.338
124.25	105.679	103.903	84.6928	222.951	133.278	67.0651	114.414
119.222	113.271	130.757	157.921	166.624	127.635	150.561	194.328
101.37	81.4649	120.429	91.716	103.524	172.574	112.533	122.343
76.5399	87.8263	67.0312	98.7397	158.313	136.049	125.037	155.71
101.575	120.556	132.513	128.899	142.307	133.997	98.2727	121.314
72.5388	105.474	132.204	124.044	159.647	173.19	77.3985	157.049
126.506	127.225	84.6928	118.983	118.811	137.998	73.1618	71.573
134.715	50.4797	159.47	121.255	109.988	116.452	70.2687	232.741
126.404	52.6341	131.687	113.199	112.553	122.813	118.94	181.043
130.406	91.4172	112.166	113.509	137.074	151.952	92.8993	208.643
103.422	84.5432	99.256	132.823	104.755	154.311	71.3019	140.057
66.1774	81.8756	83.3503	124.87	175.55	197.814	115.117	186.193
68.5372	113.476	122.805	166.701	94.495	175.139	73.1618	242.628
87.2107	134.304	103.594	131.894	107.936	117.58	62.8284	179.499
126.609	57.0459	115.368	133.856	113.476	194.428	88.5591	229.549
77.1555	85.5689	130.964	93.162	147.437	160.673	88.6621	114.929
104.447	91.1094	81.5943	105.143	108.449	172.677	150.974	131.303
123.326	84.8509	119.086	146.56	51.7108	92.0328	141.054	142.528
102.703	81.4649	105.349	87.6883	136.151	106.089	116.46	220.795
115.426	86.8	153.79	77.3598	116.246	116.759	119.973	190.415
115.323	83.1067	185.498	152.654	222.643	126.404	87.6289	179.705
103.524	85.5689	108.345	94.9179	221.823	201.2	151.697	254.471
90.8017	120.556	155.236	147.593	158.313	177.705	161.927	110.089
73.6675	105.474	134.372	178.475	164.469	168.368	93.1057	101.953
89.8783	66.7929	98.4298	171.142	167.342	235.366	105.196	160.55
127.02	85.2611	87.7913	60.7308	166.624	156.466	124.106	108.132
113.579	92.6483	108.758	139.227	123.531	118.196	112.74	257.766
60.8422	67.5114	122.908	144.597	103.729	142.512	129.067	226.562
49.9665	54.3784	79.7355	134.992	76.0273	180.269	110.156	144.794
133.483	116.657	114.955	79.3221	109.578	102.806	116.977	199.89
70.4868	69.5634	133.65	118.157	136.87	156.363	87.9388	261.473
61.868	112.758	91.4061	120.016	126.199	167.034	107.056	240.465
112.142	108.141	136.025	117.847	144.359	66.9983	80.3956	270.227
88.1341	114.297	110.927	135.405	173.805	128.866	200.472	314.612
87.5185	100.036	126.007	99.256	73.2568	157.492	183.111	302.666
113.682	88.3394	111.65	130.551	156.466	186.425	81.5323	305.756
92.2381	57.9693	115.575	126.626	196.48	103.011	114.6	300.195
88.0311	84.3378	130.861	86.9651	136.254	180.167	99.7192	221.31
116.041	50.4797	116.711	161.02	108.449	134.612	187.865	173.32
153.798	62.2787	117.021	52.0552	122.916	215.051	196.855	175.07
127.43	107.628	205.329	77.7726	166.213	143.846	128.137	134.084
106.602	75.001	129.621	101.941	186.015	183.04	170.711	222.031
85.9791	93.9824	154.41	113.509	212.589	159.031	60.6581	133.981
70.7946	95.829	97.7065	69.7168	181.193	142.512	131.96	84.652
111.322	116.144	120.016	107.519	121.479	140.974	136.197	273.316
80.8493	67.2036	114.955	59.9046	115.939	80.644	84.6323	218.941
106.397	68.5372	163.808	74.6741	90.5963	196.788	111.913	98.7603
121.274	128.558	120.636	136.128	138.408	117.683	81.6352	72.9119
168.06	107.628	119.086	101.735	122.095	190.222	116.356	189.488
88.6472	100.651	138.71	153.893	155.85	112.553	180.942	303.078
106.397	154.517	153.79	111.34	92.5459	145.282	120.49	203.185
98.4966	96.4446	144.597	67.8574	124.865	198.532	199.129	230.166
135.741	103.114	113.406	132.204	150.31	179.757	184.042	112.045
92.9561	105.474	130.241	63.6228	108.654	196.48	66.5483	163.846
92.9561	99.3175	96.3639	152.654	78.7973	170.215	88.4557	185.163
114.194	98.9068	111.03	118.674	110.809	172.677	101.993	215.543
105.576	73.2568	73.538	109.171	71.4101	211.768	201.402	167.244
118.298	70.7946	178.681	148.935	150.721	145.59	109.433	126.669
95.829	66.5881	187.254	124.767	200.687	126.814	152.524	140.674
107.32	96.7524	109.171	137.368	79.3104	134.51	79.8788	147.265
108.449	84.9534	87.4814	102.974	86.2874	202.328	195.512	178.675
92.6483	93.1615	94.9179	113.716	112.142	95.3159	86.8021	116.885
64.2278	66.3827	112.786	142.739	138.819	178.833	179.701	200.507
73.8723	78.3871	125.283	144.494	98.1888	108.449	130.927	155.504
118.606	107.115	169.179	111.753	102.293	173.601	155.107	194.019
106.602	121.684	77.2563	102.871	72.3334	176.165	135.37	140.468
78.1817	78.1817	142.945	129.311	113.476	147.437	116.356	329.648
178.936	100.549	108.861	75.9137	113.989	152.773	77.0886	97.3186
101.677	101.37	55.9799	148.832	128.148	163.135	144.361	180.529
133.483	85.1587	154.822	139.227	67.6138	193.71	147.771	134.804
80.8493	79.3104	177.442	157.508	98.0864	174.934	117.183	234.595
106.602	47.9145	155.132	99.7723	116.862	89.1598	100.752	155.71
101.78	103.524	96.1575	141.189	135.022	122.3	144.877	177.336
97.2655	75.5142	136.438	127.143	123.839	132.868	160.998	139.851
136.356	76.0273	159.367	114.748	134.715	169.804	135.37	140.468
82.7989	94.1872	88.6175	120.636	129.482	121.582	156.038	167.759
76.8477	68.6401	147.386	201.197	107.936	132.97	213.596	176.203
95.7266	79.1051	104.007	150.381	170.625	178.628	95.586	194.328
115.836	63.92	61.9704	168.663	151.439	224.695	116.356	194.225
91.5196	58.1746	118.157	162.156	141.692	198.02	119.043	186.502
71.1023	52.0186	81.4909	86.4487	138.306	142.718	74.7118	108.132
51.3006	98.9068	101.735	157.095	168.06	153.285	169.368	267.343
77.2584	67.1007	115.575	118.674	106.499	178.423	181.561	132.436
62.3811	75.7195	103.181	88.6175	92.6483	250.038	168.025	180.735
103.832	110.603	119.19	130.551	114.605	152.054	192.825	145.618
66.3827	104.653	137.471	103.8	107.833	219.052	140.537	190.93
120.043	95.4188	126.213	136.542	131.842	143.949	208.119	308.433
72.6412	82.7989	79.3221	116.814	196.07	141.076	117.803	276.818
104.14	88.852	119.706	86.0354	181.603	156.056	162.031	252.72
121.582	78.2842	99.8758	77.7726	115.631	228.492	84.6323	147.163
53.7628	90.3915	135.302	78.186	153.183	149.694	176.188	310.081
82.3882	90.2885	143.255	84.3829	72.6412	116.555	150.871	221.413
78.5919	82.2858	115.472	83.1438	191.453	116.246	122.556	155.607
96.7524	91.6226	157.198	90.2699	111.63	161.493	121.006	291.029
70.897	66.9983	69.4069	132.1	114.194	100.959	177.842	224.606
72.949	101.677	82.4206	137.161	82.7989	203.97	173.501	268.27
60.6369	77.6686	119.81	86.3453	147.642	99.0098	156.761	225.017
96.0344	105.063	92.9556	115.162	126.506	154.311	99.2024	208.231
96.4446	57.2513	120.222	121.359	81.0547	144.359	67.6849	204.112
84.3378	88.955	100.082	117.847	93.777	160.878	132.063	270.535
99.3175	118.196	131.687	77.2563	131.534	60.3291	141.157	320.174
98.599	71.4101	117.33	186.015	77.053	225.824	122.143	193.814
103.832	97.1631	173.93	118.983	120.248	192.274	165.751	228.622
111.527	89.1598	74.4677	124.354	156.158	168.162	158.001	205.863
76.7453	111.322	166.803	92.6457	162.52	129.995	162.238	313.995
85.9791	70.5892	127.762	162.053	109.68	168.47	175.051	150.046
88.3394	73.1544	114.129	139.743	103.114	165.905	166.888	217.5
85.6713	79.7206	103.697	140.776	119.119	207.253	212.665	189.9
88.5443	43.0925	124.767	167.217	168.47	194.018	231.886	145.205
79.2075	78.2842	83.6602	130.241	141.794	87.5185	138.16	239.229
115.939	106.499	48.027	117.744	190.119	151.233	140.123	196.079
118.094	61.5602	92.8521	88.4111	127.738	140.768	135.267	155.813
125.583	64.8438	142.635	90.5798	160.981	156.056	93.0023	160.138
57.4561	71.2048	93.7818	108.035	137.177	193.402	89.0755	274.449
107.115	71.7179	152.447	181.986	79.2075	253.424	89.2824	135.937
127.225	81.7726	101.322	80.1483	127.02	205.099	112.843	199.478
178.32	115.221	152.757	130.551	93.4692	88.1341	144.981	201.331
99.2151	117.067	75.9137	150.381	136.562	191.248	150.457	196.285
88.955	79.3104	173.827	112.166	207.151	195.557	165.131	163.227
127.327	108.551	177.132	125.903	146.411	178.115	162.754	175.483
86.0821	109.27	137.161	115.575	194.428	53.3521	90.1092	130.582
70.4868	92.1352	140.26	157.508	159.236	81.8756	109.433	245.614
66.3827	50.1719	131.584	142.429	179.654	202.226	146.531	170.025
103.011	77.6686	150.898	99.9787	150.207	185.502	168.231	140.057
100.549	62.8942	173	171.038	173.19	149.489	136.817	155.401
101.677	148.976	109.791	110.204	56.4304	344.328	95.0691	243.348
78.0793	86.5952	130.241	161.329	109.68	166.316	207.292	223.884
106.192	102.908	172.794	163.292	135.125	167.342	188.692	233.153
102.908	112.553	92.2328	209.666	105.576	162.006	156.657	212.763
112.963	112.04	145.321	129.931	96.0344	239.573	234.676	283.1
96.8548	103.011	134.579	109.997	111.424	105.371	194.478	133.775
103.524	92.443	118.57	108.139	153.798	189.811	185.281	195.873
88.955	119.427	88.2047	111.237	68.8449	115.836	125.037	176.615
97.2655	88.852	125.593	147.489	123.839	140.05	122.556	222.958
115.836	117.683	120.429	88.8245	98.0864	166.213	176.292	142.94
115.015	63.202	120.946	176.099	126.096	242.035	159.138	209.776
113.887	105.371	142.325	79.3221	69.5634	105.987	101.063	260.649
86.0821	58.1746	128.589	95.6412	158.313	139.434	141.467	243.451
104.653	183.348	141.086	97.7065	114.092	231.672	75.5386	226.974
90.8017	118.094	104.42	60.6278	112.758	260.298	124.313	205.863
136.151	106.91	115.678	108.035	134.304	138.511	162.238	186.193
58.4824	143.744	100.289	117.744	129.072	205.509	87.2155	290.103
73.7699	90.8017	106.383	141.706	115.528	109.167	121.523	306.065
139.537	99.0098	102.458	149.142	116.555	173.395	137.85	222.546
74.2831	146.309	108.965	160.297	112.963	173.601	115.736	323.778
111.63	86.5952	100.805	114.232	121.89	90.4939	82.6689	208.643
80.0284	111.937	136.128	208.53	117.58	135.022	127.31	219.353
127.327	71.1023	171.038	189.836	214.23	73.0519	91.2458	270.742
101.985	68.9479	94.4016	91.3031	160.878	89.9807	92.8993	196.285
103.011	109.167	108.139	55.8764	219.976	130.098	156.451	238.096
94.1872	64.8438	116.711	88.3076	160.262	111.117	128.447	174.659
113.374	120.761	199.545	140.156	115.323	177.294	175.154	180.529
54.3784	74.7957	79.7355	95.7441	161.801	128.251	133.2	201.949
132.765	120.043	126.213	139.846	169.189	121.992	180.528	201.434
130.61	140.768	143.151	128.072	108.244	128.456	134.854	355.187
57.4561	84.5432	76.8434	86.2423	101.37	162.93	169.265	413.682
102.806	107.526	102.045	191.385	128.558	163.853	56.1115	312.862
61.9709	107.628	96.4674	96.8803	95.9315	144.564	108.09	171.157
103.832	84.6456	92.2328	85.6225	103.114	124.454	143.74	163.434
112.142	78.5919	178.785	82.3171	102.703	86.3898	145.704	125.742
79.5158	85.5689	194.174	129.208	148.771	171.959	102.199	135.422
93.059	120.453	145.837	143.151	116.144	111.117	112.017	178.057
92.2381	133.997	108.965	109.275	102.601	165.392	121.73	241.803
95.0081	121.479	165.461	95.1243	115.015	118.298	153.247	183.721
80.9517	87.6209	133.34	96.5704	125.275	135.946	124.313	309.669
80.3362	102.908	139.434	110.721	117.683	176.576	117.183	114.517
67.7163	117.683	172.897	80.0449	135.022	109.475	189.002	187.635
120.146	94.495	113.509	96.3639	165.187	163.853	205.122	229.96
117.375	69.2557	76.2236	154.616	201.2	219.052	89.7993	218.736
124.968	120.35	133.65	125.18	146.103	139.742	205.329	197.109
102.088	79.6182	198.099	165.874	119.017	201.508	127.31	252.411
121.992	123.121	192.934	139.33	143.026	123.736	66.7552	233.977
112.963	145.385	157.302	140.26	131.842	123.531	127.827	271.463
52.6341	103.216	146.973	97.1902	124.762	99.8307	108.606	312.038
96.8548	108.859	170.935	126.523	146.411	232.288	107.469	122.755
67.4085	111.117	159.057	83.5567	153.901	146.103	131.857	349.73
87.5185	102.19	231.666	86.2423	131.329	211.255	231.369	300.4
106.397	69.5634	194.897	95.3313	161.904	163.648	102.819	236.139
150.721	78.6949	131.687	115.575	92.9561	147.642	164.408	286.601
75.6166	117.273	136.232	133.546	173.087	128.969	191.895	259.208
74.3855	99.8307	144.597	76.1202	229.21	123.121	144.361	226.562
215.872	80.4391	133.959	117.228	117.58	100.036	134.854	451.58
124.044	101.677	99.256	126.729	154.927	233.622	83.1858	342.212
160.365	96.1368	126.523	134.889	139.024	159.236	138.16	215.131
111.219	82.1834	123.321	120.016	93.5717	116.555	123.073	187.223
139.229	71.1023	84.8992	119.19	96.2392	125.07	96.1023	188.252
93.059	109.885	130.241	177.236	164.674	172.267	125.553	132.127
107.526	144.769	141.809	82.2141	178.833	158.415	134.44	198.242
79.4128	82.2858	108.655	127.556	105.063	139.024	138.367	247.673
106.602	137.793	123.527	171.348	155.543	118.606	141.157	163.227
79.8236	84.1324	175.686	93.4719	107.73	123.223	69.0286	232.844
127.122	96.3422	111.34	177.752	52.0186	96.1368	164.615	217.809
127.327	98.1888	155.752	101.838	96.3422	134.817	141.054	386.7
127.02	144.359	90.2699	158.954	110.603	114.092	132.994	288.764
111.424	114.092	106.693	139.95	171.651	174.319	174.638	305.859
103.832	73.1544	126.936	121.669	124.557	196.07	177.428	247.571
114.092	121.274	138.917	107.725	167.855	104.242	167.818	387.318
116.657	146.001	121.152	99.7723	168.368	200.072	192.205	320.894
77.053	86.3898	138.194	112.373	85.6713	138.511	173.708
112.348	74.3855	147.386	107.312	128.866	72.4359	121.11
140.153	105.987	161.846	147.903	89.1598	88.852	221.036
	156.979	99.3589	120.429	204.688	58.1746	150.25
	107.73	138.297	72.7118	165.803	86.2874	250.177
	118.504	149.349	93.5754	138.203	107.012	212.046
	128.251	77.8761	110.204	165.7	62.7918	275.287
	146.821	127.762	108.551	120.35	81.0547	193.135
	112.553	97.0867	85.8289	75.5142	98.3942	210.806
	75.2064	158.438	81.5943	156.466	95.9315	263.197
	83.4145	91.3031	91.9229		101.575	221.656
	109.065	82.7305	103.903		71.4101	210.289
		103.284	184.672		134.304	173.604
		107.932	107.209		94.9057	260.2
		83.3503	110.101		104.96	265.057
		59.5947	123.631		98.3942	307.321
		144.804	98.2228		85.9791	233.54
		129.415	111.03		69.8712	214.836
		80.8716	144.701		81.0547	208.739
		142.739	101.735		87.2107	293.578
		93.3689	103.181		88.4419	166.784
		121.049	95.3313		110.809	173.708
		105.659	121.049		48.5301	210.806
		128.279	101.631		174.319	265.987
		112.683	111.134		103.832	153.971
		117.744	88.721		90.5963	192.308
		130.448	124.354		115.015	208.429
		105.866	107.519		166.931
		95.9506	66.8248		116.555
		97.81	70.646		101.575
		77.4632	114.852		137.793
		112.27	108.345
		96.6738	85.519
		70.1297	104.833
		124.147	104.833
		109.585	111.34
		129.518	105.763
		91.5095	129.621
		94.4016	178.785
		130.551	134.579
		82.524	96.2605
		136.335	151.931
		120.326	106.899
		104.007	97.5001
		93.059	136.128
		90.0635	142.429
		122.288	118.674
			126.213
			95.7441
			106.073
			124.354
			150.381
			123.011
			148.523
			93.162
