# Supplementary material for: Elimination of fukutin reveals cellular and molecular pathomechanisms in muscular dystrophy-associated heart failure
Source: Nat Commun. 2019 Dec 17;10:5754. doi: 10.1038/s41467-019-13623-2 (PMC6917736; doi:10.1038/s41467-019-13623-2)
Supplement: Supplementary file 3 — Supplementary Data 2 [file 41467_2019_13623_MOESM3_ESM.xlsx]

## Sheet: Fig. 3c
Cross-sectional area (% of Floxed mice treated with vehicle)
Floxed	cKO	Floxed	cKO	Floxed	cKO	Floxed	cKO
vehicle	vehicle	+Iso	+Iso	+PE	+PE	TAC	TAC
138.018	74.5663	137.412	52.0347	118.214	161.762	260.678	249.362
157.418	54.6615	162.368	119.225	111.647	183.485	279.269	198.641
124.782	59.1075	141.959	84.7711	134.482	159.842	181.161	213.797
123.57	74.364	105.585	53.7522	123.974	193.791	192.377	132.057
123.166	70.0192	165.197	126.904	146.303	149.739	198.944	138.523
134.179	63.3511	102.655	84.7711	146	121.044	95.784	145.394
111.95	56.3795	69.3122	113.87	134.28	143.272	145.192	114.476
102.15	59.0063	113.971	100.735	97.6026	84.6699	184.596	193.993
108.111	53.4493	82.0431	98.1078	104.979	158.226	372.932	90.7322
79.0117	55.9749	122.862	84.6699	112.253	93.056	177.524	162.469
132.966	68.807	140.039	146	113.668	173.078	165.299	140.847
90.0252	71.232	152.265	140.443	143.373	153.376	114.476	165.4
96.0874	62.7447	118.114	135.795	68.6047	145.697	125.691	134.886
113.264	63.3511	168.835	175.604	159.337	156.104	222.688	190.457
133.876	69.9186	152.568	118.013	158.428	167.319	161.56	108.616
136.705	76.2838	110.132	166.006	111.849	160.651	102.453	90.227
74.9704	58.7034	135.189	137.008	152.164	92.349	154.689	112.354
119.73	67.6954	115.184	133.573	131.046	143.777	105.079	213.291
79.6181	73.7576	111.95	109.627	137.412	109.929	266.64	133.876
94.6729	64.6645	96.1881	137.109	145.596	174.594	186.921	125.792
125.691	52.6406	164.995	177.221	140.443	122.963	151.557	69.7163
67.5947	66.9884	123.267	106.494	136.906	146.505	170.856	133.977
92.9549	97.7038	153.881	136.906	120.639	119.831	144.99	157.114
112.556	68.5041	96.1881	160.247	173.886	154.689	172.674	70.6256
164.793	96.0874	113.163	123.974	147.92	143.07	245.927	87.499
102.756	80.3251	46.4777	138.826	139.938	123.57	156.205	135.492
120.033	73.3536	107.606	200.359	125.591	199.348	100.735	112.759
134.684	95.5822	129.228	163.176	85.1752	177.322	166.208	84.8722
64.3611	65.8767	133.774	153.578	103.16	199.348	96.7945	108.414
86.4885	81.2344	135.088	237.642	140.039	194.195	102.857	144.687
174.291	64.4622	118.114	70.4233	161.358	169.744	133.977	68.5041
122.155	59.5115	120.639	129.834	183.283	168.936	81.0327	75.4756
105.181	68.3018	100.634	139.534	160.55	99.9265	78.0013	127.51
126.702	98.6131	174.493	117.002	76.3849	66.5843	103.564	98.4113
134.886	71.939	103.766	116.497	127.712	165.703	154.184	213.797
151.052	89.8229	142.262	143.474	111.748	127.611	81.3356	251.08
100.028	72.3431	151.254	118.618	119.831	137.21	133.37	246.634
94.0665	76.789	190.255	136.301	63.957	69.1099	104.271	164.49
116.093	76.4861	204.198	139.13	219.152	127.813	143.676	256.435
118.114	89.5199	168.532	122.963	123.367	146.909	105.282	151.052
138.826	102.756	114.375	129.531	72.8483	128.824	130.744	118.922
124.479	97.0974	148.526	186.011	89.3176	270.984	97.2997	179.141
116.699	78.2036	153.578	144.08	124.075	132.057	113.87	180.757
102.655	90.0252	140.645	155.194	156.71	178.635	148.021	103.261
74.1622	62.3406	80.1234	161.257	105.989	171.563	101.442	197.934
85.7815	68.2006	187.224	140.039	179.949	230.266	166.814	70.3227
82.1438	64.2604	52.1359	103.059	186.416	62.4418	155.094	131.148
72.6465	76.1826	83.7606	131.451	116.093	106.09	136.199	191.77
97.2997	53.7522	139.534	220.667	115.285	64.9674	115.385	72.6465
102.655	60.522	182.576	145.293	270.681	93.9654	127.611	165.904
184.496	85.7815	148.728	161.863	108.313	105.989	103.968	203.289
104.776	84.1647	125.995	92.7531	209.452	151.759	71.5349	218.545
118.316	66.6849	115.184	59.5115	143.07	161.358	122.862	163.884
109.02	57.8947	211.978	100.331	83.0536	104.474	117.103	59.2081
113.668	72.9495	138.523	162.873	109.828	169.542	171.361	123.671
88.9136	59.1075	145.798	79.8199	104.979	117.103	194.802	92.0456
93.1572	67.8977	236.025	109.323	170.856	237.642	175.402	134.684
109.121	77.496	144.484	104.878	67.5947	219.657	186.516	190.962
86.6908	56.2784	90.3281	147.617	159.64	195.307	114.274	143.474
111.243	76.3849	80.3251	113.769	81.1338	212.786	194.498	83.1542
99.9265	65.675	172.27	109.424	95.784	146.808	146.202	195.711
111.748	95.5822	155.902	128.116	195.307	168.733	135.088	115.486
131.653	74.5663	126.904	165.299	155.397	134.785	173.886	73.3536
88.8124	74.667	169.542	82.8513	220.768	224.103	156.811	73.2524
67.4936	53.247	84.7711	161.459	105.282	142.161	172.876	76.3849
124.681	54.1563	142.059	135.088	91.4397	132.764	56.9854	96.1881
124.075	81.7397	122.357	96.7945	104.575	128.924	114.375	94.3694
101.24	70.8279	123.367	85.6804	194.701	146.505	92.2479	108.01
70.3227	75.1722	66.079	142.262	154.689	227.942	164.288	94.4706
108.01	60.7238	190.154	71.3331	126.5	119.831	107.606	84.7711
67.7965	70.1204	82.3461	141.554	141.959	149.739	172.27	73.5559
165.4	57.8947	110.435	97.8049	99.4218	120.741	127.611	119.528
102.351	74.2629	119.528	143.979	116.699	137.715	113.061	56.7836
84.8722	97.502	179.747	190.457	99.8258	68.6047	122.963	178.029
73.7576	86.3874	205.208	117.002	62.7447	92.9549	112.961	81.639
101.543	87.7013	178.838	121.347	106.696	89.7217	141.858	91.4397
96.6933	100.129	121.246	113.163	93.9654	104.474	105.787	185.001
68.4029	72.7477	132.663	150.951	102.25	73.9599	158.327	77.496
107.504	58.804	114.072	168.733	135.088	147.92	150.547	155.296
64.7657	105.484	104.372	121.549	113.971	130.945	160.954	139.938
104.575	98.9165	103.867	114.274	153.578	174.594	124.176	138.726
89.0147	109.627	100.331	90.631	91.1363	83.6595	112.961	133.876
92.652	90.3281	169.239	121.448	171.462	154.79	122.155	122.963
75.3745	83.2554	141.352	139.938	133.573	89.924	184.092	128.319
60.7238	104.271	142.363	142.464	174.493	169.744	130.744	147.718
122.862	96.3904	39.8091	118.518	140.342	81.7397	145.293	113.264
101.947	103.362	84.4676	90.3281	89.5199	96.9968	96.5927	66.6849
83.3565	102.351	100.836	112.052	214.706	168.532	166.309	119.73
82.4472	75.4756	240.37	157.822	186.011	108.919	170.148	50.7213
103.564	66.382	153.376	73.5559	80.3251	76.3849	162.065	91.945
105.484	59.5115	225.921	156.003	165.299	128.116	119.326	65.7756
120.438	73.7576	111.041	100.331	166.915	76.1826	108.313	114.375
97.8049	84.7711	202.48	122.559	134.785	297.052	232.387	123.57
66.1802	74.7681	55.1668	144.687	146.101	189.345	101.139	101.038
104.474	69.514	275.43	154.285	133.37	200.258	125.388	140.645
149.536	95.2788	140.342	125.691	133.269	162.873	150.547	143.07
119.225	61.4313	127.207	154.285	98.5119	237.339	147.212	207.027
103.564	74.2629	128.723	157.215	187.628	130.541	174.493	140.14
79.3147	66.079	177.221	131.653	126.904	159.135	159.236	182.273
88.0042	87.2967	83.1542	175.705	202.278	125.186	151.456	174.695
96.3904	85.7815	182.677	135.29	145.091	110.94	135.189	189.749
100.331	70.6256	182.374	115.285	117.002	254.717	137.513	220.971
96.6933	67.6954	173.886	100.331	190.558	128.723	166.713	266.235
87.9031	43.2445	135.997	142.565	138.22	238.854	193.286	112.556
106.999	61.532	135.997	114.173	64.3611	81.8408	122.66	92.1467
97.9061	70.0192	80.7292	126.298	87.7013	196.519	174.493	117.709
92.7531	53.7522	155.498	152.669	168.128	153.578	92.2479	126.399
89.4188	91.0351	163.379	161.055	101.341	137.21	125.894	62.0372
95.8851	109.424	109.424	168.733	123.367	111.445	117.103	112.86
114.577	52.6406	151.759	105.585	147.415	180.656	175.604	159.943
104.776	80.1234	135.088	84.9729	106.595	100.129	174.594	122.963
142.868	56.5813	113.061	117.81	159.438	133.471	149.941	223.597
69.7163	73.4547	108.717	133.269	92.1467	215.615	308.571	144.484
117.305	62.2395	194.094	214.807	150.446	194.802	157.418	186.314
111.445	60.7238	181.06	189.446	135.896	206.32	148.728	166.612
101.442	71.3331	83.9629	119.326	195.307	128.924	186.617	220.971
90.7322	84.6699	157.316	152.164	132.461	155.397	143.777	106.595
113.971	74.1622	113.466	81.1338	126.601	154.589	214.706	115.184
74.0611	90.4293	70.3227	87.7013	120.235	95.3799	201.571	120.538
104.878	81.942	233.297	173.078	195.509	172.27	163.581	97.9061
115.082	57.3895	112.86	189.042	220.162	143.171	139.331	117.305
65.1697	85.3775	191.265	63.25	124.176	71.8379	113.264	66.7861
117.81	95.784	217.636	286.039	143.474	92.5508	118.72	155.397
80.3251	118.013	221.88	181.06	118.821	143.777	132.461	498.219
135.492	95.4811	109.525	134.684	147.617	143.979	180.555	59.4104
95.5822	73.657	145.091	114.577	164.995	137.412	161.358	82.7501
142.161	73.1518	65.1697	64.8663	128.824	174.594	153.477	70.6256
102.958	83.4577	179.343	51.0243	135.29	176.918	72.7477	181.667
126.196	65.9779	92.5508	146.101	148.021	226.426	127.308	133.774
75.8797	60.522	72.7477	194.902	89.0147	163.985	164.389	133.067
98.3101	61.0272	150.345	187.83	156.71	138.523	160.651	94.9758
93.6624	103.867	136.806	81.0327	179.646	142.565	140.14	110.435
83.2554	52.2365	108.111	119.932	155.498	166.41	131.451	126.096
108.919	56.6825	173.685	176.413	161.156	112.456	159.943	176.11
94.1677	78.2036	140.14	163.884	143.272	138.22	183.788	176.716
84.0635	86.3874	97.0974	181.161	158.63	89.2165	104.878	133.573
88.4083	98.9165	153.78	100.23	183.889	158.529	93.056	132.865
106.797	67.7965	101.746	126.601	70.4233	116.295	154.285	98.5119
94.6729	76.2838	70.0192	117.103	141.15	154.891	214.403	142.262
114.779	64.0581	90.5304	98.209	123.064	194.599	211.877	48.9022
105.484	109.121	176.21	118.417	179.242	147.516	254.616	60.6226
67.8977	84.0635	102.351	133.977	146.505	79.3147	131.753	61.6331
82.0431	73.2524	114.173	174.998	111.546	127.308	325.039	98.5119
97.6026	53.6511	98.7142	116.901	155.801	137.412	92.652	160.448
107.909	76.2838	129.834	87.8019	92.0456	117.406	194.398	242.693
113.567	60.2186	94.0665	101.543	226.729	77.6983	132.966	223.092
93.9654	107.808	105.181	76.1826	112.556	94.6729	239.258	90.631
75.5763	64.9674	89.1159	38.4957	161.661	110.839	118.013	158.428
107.303	80.3251	159.64	296.749	211.069	209.149	164.086	141.251
76.6879	76.2838	138.726	162.873	117.81	147.112	125.691	203.188
124.277	103.968	126.803	233.095	173.482	222.789	176.615	122.458
108.717	93.7636	138.826	112.354	183.081	141.756	138.22	101.947
135.492	107.909	135.694	196.216	189.143	195.307	102.756	161.964
96.8956	98.7142	113.567	149.536	106.393	201.874	193.488	346.965
111.849	118.417	123.367	114.375	135.391	144.484	189.952	109.627
99.5224	113.061	110.536	231.276	139.23	173.685	222.486	125.085
108.515	87.1961	66.382	193.084	158.63	131.451	173.078	176.817
108.515	67.4936	108.919	249.362	143.474	164.591	148.829	202.784
125.691	95.2788	131.552	134.077	172.068	189.345	165.299	97.4008
137.513	66.5843	129.43	188.133	155.598	264.619	191.265	131.552
134.381	66.5843	123.671	107.303	157.721	172.371	157.922	239.056
148.324	73.9599	149.84	162.267	90.227	224.204	168.835	123.873
108.414	103.665	78.81	186.718	133.067	60.7238	233.398	229.66
93.7636	79.214	136.098	187.123	199.551	163.884	202.784	142.767
85.4781	80.2245	97.6026	171.462	130.339	197.226	101.139	129.026
112.657	92.1467	132.259	126.5	102.049	223.496	189.042	99.3206
87.1961	80.5274	114.981	132.461	141.251	180.858	213.291	49.4074
102.453	130.036	114.678	74.2629	179.343	179.444	114.072	67.5947
118.72	84.6699	135.088	105.787	178.635	229.862	77.1931	53.3481
117.305	72.6465	125.691	117.002	188.032	160.651	143.879	91.945
68.3018	88.6106	95.3799	91.8438	132.966	153.275	185.102	110.334
97.0974	91.945	97.502	146.505	151.759	169.643	154.993	65.2709
137.412	116.295	204.703	82.0431	226.225	191.568	163.278	140.14
120.538	108.414	149.334	124.883	99.9265	144.586	122.762	153.982
91.0351	105.989	203.895	97.2997	259.769	149.334	110.637	131.653
63.7552	80.0222	181.566	117.103	148.526	155.194	93.5613	213.494
75.2733	87.3979	152.77	75.5763	141.251	125.691	134.684	93.4601
81.7397	91.4397	172.472	185.91	106.292	217.636	125.287	128.217
60.1179	128.824	165.703	120.538	89.924	146.909	61.4313	129.329
105.282	81.2344	133.067	60.4209	174.796	171.361	116.093	91.7427
141.454	67.4936	75.6774	134.381	179.242	131.956	139.433	117.406
78.0013	61.4313	120.336	186.112	153.881	117.204	158.529	179.444
124.075	110.738	127.005	175.705	158.731	139.331	105.787	158.428
60.3197	91.7427	122.357	183.182	100.028	137.513	216.929	198.641
59.3092	107.202	106.292	123.671	89.6206	162.571	119.528	75.0716
91.3386	74.0611	97.8049	109.727	93.056	183.991	130.137	110.536
75.4756	92.4497	74.8693	101.139	86.2868	150.85	237.035	122.559
55.8743	83.8618	88.3072	89.1159	98.0072	92.7531	214.908	74.9704
95.5822	83.6595	155.902	154.083	110.435	137.008	148.526	229.458
132.764	118.922	101.846	132.057	168.329	155.801	137.008	161.56
99.8258	97.6026	173.381	117.406	211.877	122.256	151.355	114.577
79.7193	138.927	83.1542	154.891	144.08	155.498	119.73	192.074
100.23	90.9345	168.228	140.241	188.335	122.66	121.751	104.474
80.1234	94.8747	147.415	134.987	184.698	119.629	113.971	164.389
71.939	94.4706	131.753	141.655	193.387	188.133	102.453	208.442
125.186	74.667	131.046	143.171	189.042	191.467	123.166	94.7735
119.326	113.061	128.621	124.277	247.442	157.013	92.2479	97.6026
125.591	122.458	108.313	222.89	158.529	97.502	175.402	225.012
75.0716	73.3536	95.077	112.759	129.531	165.096	96.7945	210.058
107.403	58.6022	134.987	219.051	102.958	230.569	206.017	82.4472
117.81	64.6645	133.168	113.87	142.464	143.171	103.059	120.741
69.1099	89.924	160.651	141.858	144.788	164.894	88.5095	134.077
187.123	92.7531	129.632	106.999	136.705	154.184	171.765	76.0815
123.873	92.4497	115.689	113.567	180.454	193.791	173.988	195.509
115.79	117.709	59.2081	148.829	152.062	220.465	252.798	145.394
120.134	73.4547	114.678	146.202	76.4861	218.04	120.741	127.712
133.37	132.057	91.4397	158.327	203.895	161.257	135.694	76.3849
103.665	111.546	115.385	193.185	165.096	140.847	109.222	241.784
100.331	105.383	99.7247	90.5304	74.8693	181.161	137.008	146.303
82.4472	120.438	100.634	102.15	138.321	163.075	114.173	177.928
110.536	102.351	113.769	124.883	135.997	56.8842	142.969	72.4442
72.5454	128.319	155.296	140.746	137.109	86.6908	196.014	98.1078
75.3745	116.598	71.7372	115.486	185.203	239.056	131.349	160.954
83.1542	95.2788	161.156	141.858	198.136	260.476	72.9495	66.079
112.657	106.696	111.647	80.5274	194.195	201.369	140.443	92.2479
109.929	153.073	153.275	137.513	95.5822	120.438	100.028	208.341
83.0536	168.835	67.0895	120.842	95.9863	63.7552	166.612	168.228
72.0402	171.765	130.945	167.218	147.011	246.23	107.504	164.288
99.9265	156.306	136.199	117.204	141.554	120.134	94.3694	142.767
62.9169	166.006	114.981	162.267	170.148	95.077	164.995	184.092
78.118	152.972	143.979	118.114	93.1572	162.571	209.755	77.9006
93.6204	200.56	67.7965	114.981	172.876	142.262	164.793	280.482
82.5473	277.855	70.3227	200.864	105.686	109.828	168.835	179.848
127.042	176.413	102.453	223.092	159.034	89.3176	117.406	158.933
63.8231	121.448	203.794	214.605	145.091	196.418	249.059	107.606
84.3592	170.957	181.363	112.052	93.056	37.687	178.231	189.143
72.8831	108.717	167.724	113.87	156.508	109.323	127.005	189.548
47.7164	171.664	75.2733	139.23	140.443	157.013	128.924	294.021
55.4676	163.884	109.121	84.9729	102.857	137.109	135.896	216.222
99.2578	150.951	139.23	71.8379	128.319		158.023	259.971
126.035	202.784	98.0072	149.637	129.127		112.556	198.843
59.0919	167.319	111.647	124.378	121.448		230.468	314.633
61.7088	163.278	75.0716	175.806	73.5559		229.66	308.47
74.7956	324.13	172.371	115.285	161.762		124.782	396.17
67.0444	202.683	92.9549	207.633	145.697		234.611	213.291
82.3461	228.447	138.321	51.7313	90.3281		176.615	135.492
56.6757	171.866	190.154	102.15	127.005		231.175	169.34
59.3938	149.132	119.629	155.902	179.949		205.41	207.027
70.7693	241.683	103.968	113.466	169.138		132.057	204.602
77.9162	258.715	161.863	103.968	176.21		171.158	174.392
68.0512	260.426	208.644	90.8333	126.904		144.181	210.766
83.0505	165.698	156.71	119.831	127.51		104.575	195.307
103.788	142.243	111.748	60.7238	117.204		122.357	192.276
82.9499	82.2449	186.011	96.7945	142.868		207.027	201.47
100.969	69.5612	148.425	74.2629	92.8543		145.596	171.664
83.6543	76.205	219.354	116.497	125.995		135.29	278.36
64.9306	87.4798	156.205	132.663	126.5		202.985	273.005
91.003	130.163	172.27	95.9863	150.345		184.293	137.109
73.6886	126.136	81.2344	144.484	149.334		130.036	200.359
64.6282	86.2717	108.212	104.575			187.325	188.941
75.2993	78.3192	97.0974				143.676	209.957
87.8823	114.358	91.2374				200.46	225.517
	136.203	112.657				196.822	158.529
	88.0836	161.762				145.697	172.674
	110.935	235.924				169.441	203.996
	111.137	156.811				136.906	135.29
	100.868	203.087				112.253	133.774
	96.5398	162.873				93.359	242.492
	98.1504	135.29				263.305	242.593
	119.089	55.2679				166.814	227.437
	124.223	99.3206				290.485	110.839
	134.391	84.6699				107.606	290.485
	79.4267	154.083				122.256	309.783
	80.2318	86.1856				128.319	161.863
	92.4123	147.212					196.923
	111.338	142.767					340.498
	113.351	213.797					111.041
	96.4391	90.5304					313.42
	114.56	117.204					201.874
	89.3923	177.423					367.981
	104.19	81.2344					356.866
	129.458	196.418					256.031
	118.083	146.303					152.062
	120.196	126.904					259.769
	103.486	160.146
	75.098	221.88
	120.298	114.577
	76.205	60.2186
	123.116	75.0716
	149.692	121.448
	123.72	109.323
	80.3324	91.0351
	124.828	102.25
	118.989
	69.6618
	125.23
	139.827
	80.8356
	81.2386
	105.499
	106.707
	71.7756
	132.881
	91.406
	122.311
	83.9567
	127.546
	103.285
	78.923
	69.4606
	163.584
	147.176
	91.3054
	95.3317
	115.365
	82.0436
	103.788
	73.2856
	102.077
	99.3585
	107.815
	87.4798
	72.0775
	108.922
	97.3453
