# Supplementary material for: Elimination of fukutin reveals cellular and molecular pathomechanisms in muscular dystrophy-associated heart failure
Source: Nat Commun. 2019 Dec 17;10:5754. doi: 10.1038/s41467-019-13623-2 (PMC6917736; doi:10.1038/s41467-019-13623-2)
Supplement: Supplementary file 4 — Supplementary Data 3 [file 41467_2019_13623_MOESM4_ESM.xlsx]

## Sheet: Sheet1
Cell area (μm2)
Floxed	Floxed	Floxed	cKO	cKO	cKO
Pre	-PE	+PE	Pre	-PE	+PE
642.865	1145.06	2714.02	579.372	762.598	595.99
713.435	2074.79	3462.34	457.481	1310.38	531.893
1002.88	2691.24	4145.64	703.983	2216.88	803.732
530.21	2812.74	6173.47	314.872	810.249	864.505
1232.21	2765.56	2417.45	244.991	514.887	869.641
915.135	1958.42	1739.02	418.764	645.368	588.652
1011.3	1487.3	2228.7	311.893	566.078	1525.11
1125.12	869.9	1493.95	251.897	608.119	875.036
899.639	1446.16	1796	729.578	549.547	724.528
1054.25	2825.26	3695.46	590.12	435.425	1036.9
680.502	1876.84	2190.38	805.199	812.062	1233.79
1045.87	1490.32	2125.8	675.798	949.492	1664.63
1305.63	1403.56	2267.94	636.174	678.215	766.053
661.209	2744.8	1681.14	536.469	557.661	1779.82
938.917	2326.73	1424.41	759.361	531.116	1525.97
1049.54	1905.55	3549.31	675.409	1057.1	1125.96
921.954	1874.51	999.604	672.992	1333.73	647.584
908.056	948.111	2761.24	317.418	429.08	1323.07
583.473	1683.6	2110.65	500.557	831.27	719.736
846.204	1908.09	1544.88	269.249	591.803	853.549
947.118	2287.71	2143.8	997.114	689.696	477.517
531.332	1684.68	1690.72	832.982	497.32	416.498
951.521	2875.97	1214.04	1014.5	1165.78	574.076
1120.2	4034.5	2318.7	1744.83	513.981	1072.43
916.775	2088.21	1507.02	1085.31	691.12	599.982
722.068	3211.34	1702.25	622.333	871.67	447.328
539.749	3964.42	2761.43	816.669	1730.61	932.481
853.714	1191.13	2299.59	646.055	876.288	907.931
1282.88	2716.31	1339.82	950.81	782.021	870.677
2049.79	2058.89	1888.02	912.769	805.724	770.906
1238.98	1687.49	3117.95	707.604	783.158	1029.68
539.644	1393.5	2071.44	712.092	956.187	451.396
741.439	3213.55	1989.75	1287.84	1033.08	613.016
651.968	2426.6	933.217	602.244	459.454	831.854
788.411	622.209	3017.88	989.064	1659.55	837.834
361.967	1430.75	1475.39	552.021	1496.36	538.27
582.337	1628.56	1241.21	774.328	638.354	733.768
1268.34	1469.65	1558.25	855.384	681.222	898.403
1093.39	2580.55	2834.86	478.51	1595.25	1544.02
740.369	2489.52	2121.72	1423.48	729.113	502.681
981.356	825.949	2646.77	957.937	704.496	687.184
1303.16	1998.4	3259.26	447.216	888.631	452.722
685.617	2102.17	1763.25	534.333	489.306	610.895
1279.14	1388.45	1680.59	708.779	735.197	665.291
700.788	3641.74	1876.16	583.986	976.702	745.535
599.258	1846.11	3034.12	615.524	891.885	1422.11
1122.56	1724.74	1631.77	551.29	804.592	582.057
381.806	3176.89	3092.47	608.773	789.878	852.108
915.906	1918.27	1710.35	885.768	443.962	867.347
1182.57	2045.47	2390.32	1199.99	573.344	596.621
654.01	1552.02	2674.68	500.849	393.949	555.727
611.317	1318.13	2107.61	581.86	605.389	782.57
675.989	3881.66	1580.22	595.203	579.004	518.113
897.137	1206.1	3006.31	452.73	950.033	857.702
1023.66	1547.94	3485.85	568.99	436.11	1107.6
491.894	2630.24	3121.94	883.852	739.582	1300.49
1066.06	4509.8	2979.08	674.016	939.139	1506.12
571.25	3988.34	3313.04	931.759	1002.59	754.504
731.908	1440.77	3750.47	944.543	577.023	1241.08
602.468	1453.12	2088.94		1005	710.814
729.185	2531.34	1063.34		1576.57	777.555
546.062	1502.81	2771.74		1071.53	959.55
660.04	421.679	2577.14		1445.45	736.372
710.513	889.551	2493.02		448.189	720.458
589.436	1909.61	1503.88		1389.03	792.89
377.43	2025.05	4620.09		1277.73	1165.85
774.796	1956.2	3891.48		1254.1	1020.6
734.534	1347.51	3551.69		1078.57	1100.17
727.824	1191.52	1938.89		860.885	1232.98
504.05	882.938	2411.75		1522.61	1799.99
437.142	1884.52	2232.46		947.977	988.581
932.925	2218.38	2084.7		670.981	941.804
517.471	1314.15	1875.41		956.367	504.996
382.098	3508.22	1849.37		1676.25	922.804
1534.13	1755.37	3021.59		836.002	1353.73
1134.82	1209.8	1527.91		958.2	1393.17
955.196	2393.24	3449.23		1194.88	739.844
621.626	2105.48	2321.48		1151.67	595.367
494.617	2001.22	2354.27		1129.3	566.047
901.124	1243.06	2738.71		1655.51	952.992
766.724	1457.4	1102.48		1699.88	1224.78
638.061	965.699	1812.53		1879.46	781.702
624.879	2216.73	3322.31		1391.83	1535.05
943.347	1907.77	3304.08		2137.74	543.864
350.392	2444.2	1892.58		1284.38	1407.45
534.412	1000.22	1901.35		1413.53	808.418
812.565	2027.87	3693.53		1768.93	598.453
700.494	1630.7	2135.91			886.54
1741.93	1756.54	2779.99			2434.22
1051.37	2338.39	2338.93			1167.3
990.22	1814.21	1483.55			1806.55
812.662	1833.86	1960.09			2125.98
693.55	1413.73	2167.26			1298.37
494.29	761.667	1553.86			774.565
457.833	1157.48	1623.59			895.22
331.874	949.652	1996.64			1259.11
919.814	1836.09				1431.56
599.803	2902.25				928.398
384.148					627.966
383.184					1239.63
957.043					1016.65
660.951					708.306
548.501					1011.05
601.229					574.92
613.324					1069.31
420.06					540.199
					991.667
					1439.57
					803.981
					1152.44
					1788.99
					1415.45
					991.378
