# Supplementary material for: Elimination of fukutin reveals cellular and molecular pathomechanisms in muscular dystrophy-associated heart failure
Source: Nat Commun. 2019 Dec 17;10:5754. doi: 10.1038/s41467-019-13623-2 (PMC6917736; doi:10.1038/s41467-019-13623-2)
Supplement: Supplementary file 5 — Supplementary Data 4 [file 41467_2019_13623_MOESM5_ESM.xlsx]

## Sheet: Fig. 4e
Normalized SR Ca2+ content (% of pretreatment cardiomyocytes in Floxed mice)
Floxed	Floxed	Floxed	Floxed	cKO	cKO	cKO	cKO
Pre-CM	Pre-FIB	+PE-CM	+PE-FIB	Pre-CM	Pre-FIB	+PE-CM	+PE-FIB
118.837	0.589177	133.258	1.27445	178.939	0.397422	24.8527	1.40188
97.523	1.062	135.818	1.48109	43.9127	0.723829	133.134	8.63542
96.7081	1.12494	55.4962	1.85155	41.8337	1.1548	38.6976	1.62556
96.8788	0.792919	174.564	0.784847	80.6869	0.384361	61.1976	10.1289
155.29	1.07872	119.341	1.82805	11.6765	0.183314	77.0288	0.70232
67.5722	1.62798	11.927	1.51567	55.7253	1.72427	27.3757	1.50398
64.553	1.03598	217.274	1.72705	65.0439	2.03623	81.5416	2.39468
68.5382	0.871792	201.937	4.44208	49.0636	4.37262	30.6562	3.85878
119.868	3.62591	215.674	0.644857	81.3907	3.3945	43.2004	0.213752
72.3545	2.33792	172.416	0.392006	57.476	1.14155	33.157	3.44235
58.7797	3.70631	339.615	0.660331	26.3764	2.37646	59.9702	1.1158
19.8057	3.12068	249.649	0.656002	16.0779	3.3817	30.8134	1.11251
62.6421	4.94882	199.626	1.33224	76.4785	3.57912	42.1976	0.781868
83.9277		220.759	0.713079	130.142	2.69265	21.9191	0.0521884
60.369		284.914	2.63435	29.6604	6.70005	120.184	1.29071
105.346		249.727	0.640418	23.7935	3.35105	32.7503	15.8407
155.725		180.531	5.34142	20.7711	3.16802	28.6149	0.777276
101.245		223.052	3.24589	116.323	2.84481	142.876	0.731409
52.0366		298.536	0.970759	66.6633	37.1904	22.0866	0.728184
117.064		68.5676	1.1524	89.7773	2.39114	62.2246	1.1443
105.868		223.783	0.283206	57.7103	2.64788	27.5976	1.85104
131.685		221.501	0.448689	52.5707	9.00097	19.6789	1.31688
91.7193		122.092	0.499445	66.3168	2.139	97.0797	1.23911
143.858		276.312	1.04554	35.6223	0.200621	42.2758
112.371		346.812	0.473857	52.7737	1.13097	19.0308
90.5735		192.805	1.81293	109.94	1.41025	118.204
38.6506		207.367		129.91	1.18104	43.911
83.8289		395.171		141.628	1.0853	20.5319
67.9342		193.518		110.785	3.38353	110.462
119.441		144.247		78.0152	0.659963	129.608
124.305		59.2679		50.647	0.778465	40.8667
122.27		56.6629		170.096	1.17016	38.9991
128.284		128.771		121.896	2.16731	91.5683
73.0213		132.957			3.24994	96.8594
99.3727		78.7665			0.149893	77.127
43.8861		58.0964			0.512158	174.949
85.8898		68.0624			0.783785	106.696
95.2324		88.0526			0.877988	50.4983
88.8775		77.4508			1.5755	14.2311
121.219		46.054			2.4464	57.2381
93.0088		47.3672			1.15368	60.4549
129.173		59.9941			1.2953	35.1158
149.714		56.4366			3.6336	24.5758
124.071		51.812			2.21723	37.6918
85.4219		61.2441			2.54513	110.679
119.44		63.1642			6.34017
119.853		60.7169
119.968		54.4864
127.21		108.301
152.09		79.5518
74.5746
162.123
