# Supplementary material for: Elimination of fukutin reveals cellular and molecular pathomechanisms in muscular dystrophy-associated heart failure
Source: Nat Commun. 2019 Dec 17;10:5754. doi: 10.1038/s41467-019-13623-2 (PMC6917736; doi:10.1038/s41467-019-13623-2)
Supplement: Supplementary file 6 — Supplementary Data 5 [file 41467_2019_13623_MOESM6_ESM.xlsx]

## Sheet: Fig. 8b
Shortening (% of length)
vehicle intact	vehicle colchicine	vehicle ilimaquinone	+tamoxifen intact	+tamoxifen colchicine
13.7845	14.0573	5.79357	7.69231	7.64275
12.5324	15.7243	4.70202	6.73235	14.4792
12.3328	10.587	3.86603	5.39539	1.80155
10.846	12.2178	8.18564	10.3704	9.21515
12.9662	9.34944	2.46804	10.3873	8.14171
15.8983	13.8309	2.29776	3.07436	14.4383
8.30081	5.90268	2.42342	10.0399	2.87715
12.8278	14.7496	4.79502	10.0537	12.0146
14.0545	8.78388	1.29762	7.35712	3.62526
7.28787	11.0208	11.4585	7.72488	6.49629
5.73806	16.6285	11.7463	11.1077	7.52142
7.72807	10.4285	5.16578	1.59194	5.52613
17.9204	6.75015	5.19756	4.47817	8.41639
12.5018	13.1292	4.78533	7.33114	14.926
12.4605	15.488	8.2624	4.43594	14.2756
7.30159	14.4581	9.62377	3.06228	13.711
7.11058	9.27721	5.12053	4.44479	9.39082
3.92588	15.3111	5.12979	5.74713	14.6193
4.53134	10.4712	7.77027	6.91659	14.6013
7.2381	8.60722	4.87389	3.46655	11.4646
16.5684	11.0467		1.44996	13.7354
6.66208	15.2105		2.43316	3.1219
11.4516	8.58005		2.90234	7.17521
6.17667	13.8821		5.94265	5.93154
4.17241	7.92079		10.5466	6.93668
13.3679	5.18605		6.39629	12.1744
13.3147	7.85054		7.6554	14.9243
17.2451	11.2323		9.59044	11.4257
7.74423	11.9776		7.60857	14.2617
16.3226	10.4069			7.11663
12.6366	8.22134			8.36
17.5555	8.35468			6.89279
13.096	12.5628			11.3199
17.4725	15.4082			6.14375
6.26087	13.3779			10.7949
7.7663	7.42649			8.87667
12.6786	9.42326			15.0202
16.1204	4.25859			13.4089
13.8837	6.83109			13.9375
10.3376	7.22674			8.19145
4.88215
14.745
10.7418
16.0051
15.273
8.53352
12.0491
14.2981
13.0081
8.33596
6.26942
10.3812
13.6928
6.65489
14.159
5.73248
13.2642
8.32049
9.25207
3.02469
11.4588
16.0474
6.57293
15.6094
14.3964
8.2753
17.094
16.3209
2.99707
13.7967
15.8305
11.9126
11.6926
10.6978
7.1219
9.2136
7.73355
7.86415
6.29597
11.7473
11.5994
7.11282
11.2068
5.42845
14.6742
3.76903
6.88758
18.7018
15.5101
10.0485
6.65037
7.21194
9.28833
11.1451
4.5929
4.4221
17.5104
10.3994
12.9675
6.91194
15.8974
