# Supplementary material for: Elimination of fukutin reveals cellular and molecular pathomechanisms in muscular dystrophy-associated heart failure
Source: Nat Commun. 2019 Dec 17;10:5754. doi: 10.1038/s41467-019-13623-2 (PMC6917736; doi:10.1038/s41467-019-13623-2)
Supplement: Supplementary file 7 — Supplementary Data 6 [file 41467_2019_13623_MOESM7_ESM.xlsx]

## Sheet: Fig. 8d
Normalized Ca2+ amplitude (% of vehicle-imtact)
vehicle intact	vehicle colchicine	vehicle ilimaquinone	+tamoxifen intact	+tamoxifen colchicine
154.518	52.8764	58.6116	22.3852	48.1498
127.415	128.167	25.0792	18.5123	38.0451
113.032	113.967	21.3546	27.8857	74.2947
77.0908	74.1257	119.668	49.9128	119.376
130.845	113.54	96.3396	64.1869	49.5187
66.0037	99.1318	82.6377	42.4076	53.8353
102.934	51.9107	74.1343	38.9446	98.4667
81.5042	114.663	89.2607	54.7512	87.995
51.955	105.517	85.9009	25.7767	120.633
63.4865	61.8373	88.5795	32.8382	52.7033
117.747	81.8349	94.8606	33.0512	97.665
105.922	63.111	76.8719	37.8173
118.526	157.079	126.915	49.659
64.6413	216.335	50.8638	44.7908
110.266	131.039	30.8533
156.647	136.191	115.738
58.9858	102.965	91.7061
62.3941	114.931	105.954
68.8647	87.3814	19.4187
95.6731	116.071	38.525
116.299	94.7525	87.9177
81.4656	119.963	87.937
143.853	58.1441	47.1076
142.444	54.354	43.3405
83.861	78.0863	129.201
126.968	147.084	59.637
118.319	66.9904
80.9185	52.1017
113.548	90.3388
71.3195	120.258
87.3108	96.3362
105.242	111.931
	24.9987
	65.53
	111.868
	83.9152
	127.517
	96.7923
	116.728
